# Supplementary material for: Abnormal Long Non-Coding RNAs Expression Patterns Have the Potential Ability for Predicting Survival and Treatment Response in Breast Cancer
Source: Genes (Basel). 2021 Jun 29;12(7):996. doi: 10.3390/genes12070996 (PMC8305383; doi:10.3390/genes12070996)
Supplement: Supplementary file 1 [file genes-12-00996-s001.zip]

Archive with 11 entries (10 files):
- Supplementary Figure 5.tiff
- __MACOSX/
- __MACOSX/._Supplementary Figure 5.tiff
- Supplementary Figure 4.tiff
- __MACOSX/._Supplementary Figure 4.tiff
- Supplementary Figure 3.tiff
- __MACOSX/._Supplementary Figure 3.tiff
- Supplementary Figure 2.tiff
- __MACOSX/._Supplementary Figure 2.tiff
- Supplementary Figure 1 .tiff
- __MACOSX/._Supplementary Figure 1 .tiff
